# Supplementary material for: The influence of experiential knowledge and societal perceptions on decision-making regarding non-invasive prenatal testing (NIPT)
Source: BMC Pregnancy Childbirth. 2020 Oct 19;20:630. doi: 10.1186/s12884-020-03203-4 (PMC7574418; doi:10.1186/s12884-020-03203-4)
Supplement: Supplementary file 1 — Interview Guide. Questions used to guide semi-structured interviews. (TXT 3 kb) [file 12884_2020_3203_MOESM1_ESM.txt]

Demographics
Age at beginning of most recent pregnancy: _______
Highest degree completed (check the numbered category that applies best):
❏	1 - Some high school
❏	2 - Completed high school
❏	3 - Some college
❏	4 - Associate’s degree
❏	5 - Trade/technical/vocational training
❏	6 - Bachelor’s degree
❏	7 - Master’s degree
❏	8 - Doctorate degree

Race/ethnicity (check all that apply)
❏	Hispanic or Latino
❏	Black or African American
❏	American Indian/Alaskan Native
❏	Asian
❏	White
❏	Native Hawaiian or Other Pacific Islander
❏	Other: ___________________

Household Income (check the numbered category that applies best):
❏	1 - under \$30,000
❏	2 - \$30,000 - \$50,000
❏	3 - \$50,000 - \$70,000
❏	4 - \$70,000 - \$90,000
❏	5 - \$90,000 - \$110,000
❏	6 - \$110,000 - \$130,000
❏	7 - \$130,000 - \$150,000
❏	8 - \$150,000 +

Do you qualify for WIC? (Special Supplemental Nutrition Program for Women, Infants, and Children)
❏	Yes
❏	No
❏	Unsure

Marital status:
❏	Single, never married
❏	Married or domestic partnership
❏	Separated
❏	Divorced
❏	Widowed

Number of prior pregnancies: _______
Number of prior live births: ________


Provider Information:
●	What type of provider did you have during the prenatal process?
●	Why did you choose that type of provider?

Knowledge about Prenatal Testing and NIPT Before Pregnancy:
●	What did you know about prenatal genetic testing before pregnancy?
○	What were your feelings or perceptions about it?
●	Did you know anything about non-invasive prenatal testing (NIPT) specifically before pregnancy? 
○	If so, what did you know about NIPT/prenatal testing and from what sources?
●	What are your feelings or perceptions about amniocentesis?
○	How are those feelings or perceptions similar or different from NIPT?

Learning about NIPT from Provider:
●	Once pregnant, when did your provider first talk to you about prenatal genetic testing?
●	What was the nature of the conversation?
○	What did they tell you about the different options?
○	Was it an ongoing or one-time conversation?
●	Did your clinician seem neutral on the subject, or did you get the feeling that your clinician felt that you should do one thing or another?

Other NIPT-related information and considerations:
●	After your discussion with your provider did you pursue additional information about NIPT?
○	If so, from what sources, and what did you learn?
●	I’m also interested in how other influences may have shaped your decision about prenatal genetic testing. I will ask you about a series of potential influences for you to think about and describe how they may have (or maybe have not) influence your decision:
○	Partner
○	Family
○	Friends
○	Religious community
○	Society at large

Decision-Making Process:
●	Was this a decision you went back/forth on, or did you approach the decision already with your ideas about it in place?
●	How did you go about making your decision about whether to undergo NIPT?
○	Did you take time outside of the appointment itself to consider the decision, or did you make your decision about NIPT the same day that your provider introduced it?
○	Did you discuss or talk through your decision with anyone? (provider, family, internet, etc.)?
●	What did you decide (undergo or not undergo testing)?
●	Why did you make the decision to undergo or not undergo NIPT?
○	What information about NIPT/prenatal testing was important for you when making your decision?
○	What do you think NIPT has to offer? What are the downsides?

General or Summary Questions
●	How did you feel about the decision-making process?
●	If you could do it all over again, would you do anything differently? What and why?
●	How did the decision-making process about NIPT for this pregnancy compare to prior pregnancies? Was it a similar or different experience?
○	Did you use the same type of provider?
